# Supplementary material for: MALAT1-KTN1-EGFR regulatory axis promotes the development of cutaneous squamous cell carcinoma
Source: Cell Death Differ. 2019 Jan 25;26(10):2061–73. doi: 10.1038/s41418-019-0288-7 (PMC6748142; doi:10.1038/s41418-019-0288-7)
Supplement: Supplementary file 2 — Supplementary Table 1 [file 41418_2019_288_MOESM2_ESM.xlsx]

## Sheet: M1_ASO_2vsASO_NC.DEG
Supporting Information Table 1: Differentially expressed genes in NC ASO vs MALAT1 ASO samples (p value < 0.05)
Gene_id	readcount_M1_ASO	readcount_ASO_NC	log2.Fold_change.	pvalue	qvalue	Gene_Name
ENSG00000251562	319.37	924.916	-1.5341	2.3619e-73	4.8799e-69	Malat1
ENSG00000170421	2139.44	1591.02	0.42727	2.1439e-15	2.2147e-11	KRT8
ENSG00000166710	1248.12	1576.89	-0.33733	9.9141e-13	6.8279e-09	B2M
ENSG00000111640	2653.5	2119.89	0.32391	6.748e-11	3.4855e-07	GAPDH
ENSG00000137309	1473.92	1106.93	0.4131	2.1521e-10	8.893e-07	HMGA1
ENSG00000161016	2601.1	2101.76	0.30752	1.1232e-09	3.8677e-06	RPL8
ENSG00000140988	2137.24	1725.53	0.30871	2.9519e-08	7.6238e-05	RPS2
ENSG00000131747	400.551	555.423	-0.4716	2.6519e-08	7.6238e-05	TOP2A
ENSG00000074800	3497.97	2947.21	0.24716	4.7204e-08	0.00010836	ENO1
ENSG00000205426	419.007	270.794	0.62978	1.8975e-07	0.00039205	KRT81
ENSG00000117724	188.305	292.842	-0.63705	2.3707e-07	0.00044528	CENPF
ENSG00000196924	2541.34	2112.41	0.2667	3.4183e-07	0.00058855	FLNA
ENSG00000151651	194.629	104.47	0.89764	7.1663e-07	0.001139	ADAM8
ENSG00000245532	1502.24	1719.61	-0.19497	1.3359e-06	0.0019715	Neat1
ENSG00000089157	2379.37	1989.89	0.25789	2.1461e-06	0.002956	RPLP0
ENSG00000113810	201.211	297.651	-0.56491	2.3329e-06	0.0030125	SMC4
ENSG00000175793	850.405	643.172	0.40294	2.6627e-06	0.0032361	SFN
ENSG00000166598	983.6	1160.79	-0.23896	3.3847e-06	0.0037933	HSP90B1
ENSG00000151914	168.106	255.922	-0.60633	3.4883e-06	0.0037933	DST
ENSG00000198886	2841.55	3086.46	-0.11928	5.5029e-06	0.0056847	MT-ND4
ENSG00000130707	926.553	716.272	0.37137	7.2551e-06	0.0067477	ASS1
ENSG00000173230	176.947	263.099	-0.57229	7.2213e-06	0.0067477	GOLGB1
ENSG00000196656	3.35567	25.8216	-2.9439	7.5116e-06	0.0067477	AC004057.1 (Pseudogene)
ENSG00000150991	965.724	752.304	0.3603	9.4103e-06	0.0079974	UBC
ENSG00000126777	250.514	348.037	-0.47435	9.6769e-06	0.0079974	KTN1
ENSG00000149925	1328.59	1072.45	0.30899	1.2184e-05	0.009682	ALDOA
ENSG00000122566	1602.91	1797.23	-0.16508	1.2771e-05	0.0097725	HNRNPA2B1
ENSG00000108107	1073.36	850.781	0.33528	1.6181e-05	0.01194	RPL28
ENSG00000137818	1616.85	1333.55	0.27792	1.97e-05	0.014036	RPLP1
ENSG00000189143	347.57	235.206	0.56338	2.1504e-05	0.01481	CLDN4
ENSG00000167658	2026.31	1706.89	0.24749	3.1748e-05	0.021159	EEF2
ENSG00000047410	219.99	304.606	-0.46951	4.0567e-05	0.026192	TPR
ENSG00000204628	977.985	777.607	0.33077	5.0417e-05	0.030283	GNB2L1
ENSG00000130726	1143.12	922.993	0.30859	5.0962e-05	0.030283	TRIM28
ENSG00000173801	1254.83	1021.91	0.29622	5.1301e-05	0.030283	JUP
ENSG00000150093	878.928	1020.36	-0.21526	5.9225e-05	0.033551	ITGB1
ENSG00000066279	86.215	142.648	-0.72645	6.0083e-05	0.033551	ASPM
ENSG00000182718	1938.61	1638.08	0.24302	6.8926e-05	0.037476	ANXA2
ENSG00000125740	60.7893	23.8239	1.3514	8.3989e-05	0.044495	FOSB
ENSG00000170345	51.8839	19.0148	1.4482	0.00012371	0.063901	FOS
ENSG00000260032	590.534	703.916	-0.25338	0.00015205	0.076624	-//-
ENSG00000124795	266.389	349.22	-0.3906	0.00015709	0.077275	DEK
ENSG00000231500	1516.25	1268.51	0.25737	0.00016163	0.077659	RPS18
ENSG00000187608	144.1	83.7537	0.78285	0.00016926	0.07948	ISG15
ENSG00000120738	435.915	321.623	0.43868	0.00023396	0.1038	EGR1
ENSG00000067225	2587.03	2246.41	0.20368	0.00023081	0.1038	PKM
ENSG00000186081	2021.86	2185.96	-0.11258	0.00023612	0.1038	KRT5
ENSG00000083845	935.007	756.225	0.30616	0.00028282	0.12174	RPS5
ENSG00000143162	244.125	319.921	-0.3901	0.00030188	0.12729	CREG1
ENSG00000142534	1276.7	1062.38	0.26512	0.00033527	0.13854	RPS11
ENSG00000142089	494.187	373.784	0.40285	0.00034648	0.14036	IFITM3
ENSG00000160932	768.578	614.465	0.32286	0.00047139	0.18648	LY6E
ENSG00000124942	1325.04	1460.14	-0.14007	0.00047836	0.18648	AHNAK
ENSG00000136942	885.446	718.935	0.30054	0.00054308	0.20401	RPL35
ENSG00000206527	207.729	275.233	-0.40595	0.00053475	0.20401	HACD2
ENSG00000085224	77.6322	121.117	-0.64168	0.00082935	0.30599	ATRX
ENSG00000111669	881.058	720.933	0.28937	0.00095993	0.33189	TPI1
ENSG00000100345	1730.11	1486.92	0.21853	0.00098623	0.33189	MYH9
ENSG00000164924	1054.26	1170.26	-0.15059	0.00099277	0.33189	YWHAZ
ENSG00000100201	469.149	556.903	-0.24738	0.00094718	0.33189	DDX17
ENSG00000205413	125.257	177.126	-0.49988	0.00098476	0.33189	SAMD9
ENSG00000054654	106.865	155.448	-0.54063	0.00099594	0.33189	SYNE2
ENSG00000163714	385.451	466.269	-0.27461	0.0010185	0.33402	U2SURP
ENSG00000156535	263.679	333.165	-0.33746	0.0010482	0.33837	CD109
ENSG00000133657	312.078	386.066	-0.30694	0.0010833	0.33958	ATP13A3
ENSG00000137845	291.879	363.944	-0.31835	0.0010848	0.33958	ADAM10
ENSG00000177731	356.411	265.689	0.42381	0.0013393	0.41301	FLII
ENSG00000138182	68.0815	107.06	-0.65308	0.0014313	0.43488	KIF20B
ENSG00000011422	91.4421	51.2733	0.83465	0.0014765	0.4421	PLAUR
ENSG00000206503	1011.22	842.938	0.2626	0.0016036	0.47332	HLA-A
ENSG00000114346	140.487	191.035	-0.44341	0.001928	0.56105	ECT2
ENSG00000167526	1379.31	1178.55	0.22694	0.002042	0.58321	RPL13
ENSG00000091409	372.867	446.588	-0.26028	0.0020608	0.58321	ITGA6
ENSG00000134294	273.616	338.936	-0.30886	0.0020888	0.58321	SLC38A2
ENSG00000105640	737.667	602.035	0.29312	0.0021643	0.59622	RPL18A
ENSG00000128283	196.5	135.249	0.53892	0.0022519	0.60424	CDC42EP1
ENSG00000170017	226.314	286.479	-0.3401	0.0022266	0.60424	ALCAM
ENSG00000080345	88.6027	129.7	-0.54975	0.0023019	0.60973	RIF1
ENSG00000115268	707.854	576.88	0.29518	0.0024577	0.64278	RPS15
ENSG00000169710	1507.02	1297.81	0.21562	0.0025071	0.6475	FASN
ENSG00000092820	1018.12	855.294	0.25142	0.0026582	0.66731	EZR
ENSG00000105372	1114.92	942.451	0.24245	0.0026249	0.66731	RPS19
ENSG00000112378	341.246	410.186	-0.26547	0.0027041	0.66731	PERP
ENSG00000108848	204.115	260.51	-0.35195	0.0027131	0.66731	LUC7L3
ENSG00000163347	554.331	636.588	-0.19961	0.0027623	0.67144	CLDN1
ENSG00000158417	184.239	237.721	-0.36769	0.0029961	0.71979	EIF5B
ENSG00000188994	71.3081	107.652	-0.59423	0.0030782	0.73102	ZNF292
ENSG00000138448	242.318	301.573	-0.3156	0.0031405	0.73733	ITGAV
ENSG00000100316	1481.59	1278.35	0.21286	0.0031966	0.74208	RPL3
ENSG00000069275	475.28	551.502	-0.21459	0.003233	0.74218	NUCKS1
ENSG00000177565	193.467	247.34	-0.3544	0.0033007	0.74941	TBL1XR1
ENSG00000111331	481.216	380.147	0.34013	0.0033555	0.75356	OAS3
ENSG00000087074	152.167	101.437	0.58507	0.003512	0.78023	PPP1R15A
ENSG00000134762	126.225	171.133	-0.43912	0.0035936	0.78988	DSC3
ENSG00000072274	757.285	844.566	-0.15737	0.0038842	0.83594	TFRC
ENSG00000144674	72.9859	108.613	-0.57351	0.0038786	0.83594	GOLGA4
ENSG00000146247	93.5717	132.881	-0.506	0.0039469	0.84069	PHIP
ENSG00000171346	1864.79	1974.65	-0.082586	0.0041335	0.86265	KRT15
ENSG00000198087	130.355	175.054	-0.42536	0.0041168	0.86265	CD2AP
ENSG00000116871	375.9	290.844	0.3701	0.0044269	0.91463	MAP7D1
ENSG00000142634	569.561	460.424	0.30689	0.0044997	0.92047	EFHD2
ENSG00000147403	1359.95	1172.77	0.21363	0.0045485	0.92135	RPL10
ENSG00000160789	663.52	544.547	0.28508	0.0048653	0.96779	LMNA
ENSG00000142541	1624.6	1416.04	0.19822	0.0048715	0.96779	RPL13A
ENSG00000133112	347.506	411.296	-0.24314	0.0050725	0.99811	TPT1
ENSG00000197905	56.4011	35.8839	0.65239	0.047959	0.99978	TEAD4
ENSG00000242485	80.3426	53.7148	0.58084	0.035232	0.99978	MRPL20
ENSG00000197632	113.964	77.0949	0.56387	0.014903	0.99978	SERPINB2
ENSG00000105538	91.5066	63.1852	0.53429	0.038786	0.99978	RASIP1
ENSG00000175592	165.461	115.568	0.51774	0.0071153	0.99978	FOSL1
ENSG00000198959	129.258	90.7825	0.50977	0.019213	0.99978	TGM2
ENSG00000163993	183.917	129.404	0.50717	0.0054627	0.99978	S100P
ENSG00000118503	133.259	94.1859	0.50065	0.019606	0.99978	TNFAIP3
ENSG00000177606	114.674	82.126	0.48162	0.037507	0.99978	JUN
ENSG00000116649	118.804	86.4913	0.45795	0.044514	0.99978	SRM
ENSG00000204389	179.722	132.585	0.43885	0.018122	0.99978	HSPA1A
ENSG00000111057	137.454	101.511	0.43731	0.039497	0.99978	KRT18
ENSG00000101255	203.212	151.452	0.42412	0.015365	0.99978	TRIB3
ENSG00000137331	141.196	105.506	0.42038	0.045366	0.99978	IER3
ENSG00000171552	153.716	116.012	0.40599	0.044243	0.99978	BCL2L1
ENSG00000089327	210.827	160.331	0.39501	0.02216	0.99978	FXYD5
ENSG00000204394	240.253	183.045	0.39236	0.015333	0.99978	VARS
ENSG00000142546	175.85	133.991	0.39221	0.03815	0.99978	NOSIP
ENSG00000173432	299.946	229.213	0.38801	0.0074395	0.99978	SAA1
ENSG00000130589	201.728	154.412	0.38563	0.029239	0.99978	HELZ2
ENSG00000145901	182.949	140.724	0.37857	0.041851	0.99978	TNIP1
ENSG00000149428	209.794	162.254	0.37072	0.03318	0.99978	HYOU1
ENSG00000114019	242.706	188.002	0.36846	0.022868	0.99978	AMOTL2
ENSG00000125817	331.566	258.512	0.35907	0.0097255	0.99978	CENPB
ENSG00000179950	223.41	174.906	0.35312	0.03722	0.99978	PUF60
ENSG00000123159	244.771	192.219	0.34868	0.03153	0.99978	GIPC1
ENSG00000165916	294.46	231.507	0.34702	0.018971	0.99978	PSMC3
ENSG00000161011	380.095	299.057	0.34594	0.0078988	0.99978	SQSTM1
ENSG00000142627	409.779	323.399	0.34153	0.0065463	0.99978	EPHA2
ENSG00000136830	400.551	316.222	0.34105	0.007274	0.99978	FAM129B
ENSG00000100297	331.502	262.063	0.3391	0.015262	0.99978	MCM5
ENSG00000166986	317.047	251.927	0.33169	0.020636	0.99978	MARS
ENSG00000178952	282.135	224.552	0.32934	0.030313	0.99978	TUFM
ENSG00000126457	444.433	353.734	0.3293	0.0065602	0.99978	PRMT1
ENSG00000159377	383.192	305.198	0.32832	0.011882	0.99978	PSMB4
ENSG00000149806	243.222	193.847	0.32735	0.045781	0.99978	FAU
ENSG00000188643	346.86	276.639	0.32635	0.017446	0.99978	S100A16
ENSG00000130255	339.439	271.312	0.3232	0.020019	0.99978	RPL36
ENSG00000101444	386.935	309.341	0.32289	0.013111	0.99978	AHCY
ENSG00000166508	493.542	395.537	0.31936	0.005654	0.99978	MCM7
ENSG00000130204	254.773	204.353	0.31815	0.047772	0.99978	TOMM40
ENSG00000108106	284.974	228.769	0.31694	0.037121	0.99978	UBE2S
ENSG00000165283	314.207	252.963	0.31279	0.03107	0.99978	STOML2
ENSG00000175550	316.853	255.848	0.30852	0.033043	0.99978	DRAP1
ENSG00000108344	442.562	357.803	0.30671	0.012336	0.99978	PSMD3
ENSG00000184216	469.278	381.183	0.29996	0.012014	0.99978	IRAK1
ENSG00000137312	451.661	366.977	0.29955	0.013884	0.99978	FLOT1
ENSG00000189334	544.716	443.184	0.2976	0.0073261	0.99978	S100A14
ENSG00000188976	355.121	289.069	0.2969	0.030838	0.99978	NOC2L
ENSG00000179091	362.155	294.84	0.29667	0.029364	0.99978	CYC1
ENSG00000063244	344.731	280.856	0.29564	0.034266	0.99978	U2AF2
ENSG00000132361	361.574	295.358	0.29183	0.032705	0.99978	CLUH
ENSG00000096433	565.56	463.679	0.28655	0.0089173	0.99978	ITPR3
ENSG00000075618	389.387	319.33	0.28616	0.030286	0.99978	FSCN1
ENSG00000084623	364.865	299.501	0.2848	0.037035	0.99978	EIF3I
ENSG00000100304	334.728	274.937	0.28389	0.046602	0.99978	TTLL12
ENSG00000150753	339.568	279.894	0.27882	0.04972	0.99978	CCT5
ENSG00000188229	434.237	358.321	0.27723	0.0275	0.99978	TUBB4B
ENSG00000073111	546.652	453.987	0.26797	0.017498	0.99978	MCM2
ENSG00000175166	755.736	627.709	0.26779	0.005243	0.99978	PSMD2
ENSG00000100401	408.295	339.158	0.26765	0.040322	0.99978	RANGAP1
ENSG00000104904	453.21	377.41	0.26405	0.033528	0.99978	OAZ1
ENSG00000180921	470.698	393.169	0.25965	0.033728	0.99978	FAM83H
ENSG00000177106	459.017	384.217	0.25663	0.038685	0.99978	EPS8L2
ENSG00000103187	660.487	553.056	0.25611	0.013353	0.99978	COTL1
ENSG00000092621	615.895	516.358	0.25431	0.017833	0.99978	PHGDH
ENSG00000104852	562.527	474.999	0.244	0.03131	0.99978	SNRNP70
ENSG00000165949	487.928	412.184	0.24338	0.045608	0.99978	IFI27
ENSG00000072110	614.798	519.687	0.24247	0.025499	0.99978	ACTN1
ENSG00000034510	715.275	606.549	0.23787	0.018593	0.99978	TMSB10
ENSG00000177600	945.461	802.319	0.23684	0.0071075	0.99978	RPLP2
ENSG00000067057	593.373	504.668	0.23361	0.036066	0.99978	PFKP
ENSG00000063177	1048.84	892.954	0.23214	0.005678	0.99978	RPL18
ENSG00000105193	611.894	522.721	0.22724	0.039705	0.99978	RPS16
ENSG00000148303	928.554	793.663	0.22646	0.011629	0.99978	RPL7A
ENSG00000084207	889.576	762.588	0.22221	0.015878	0.99978	GSTP1
ENSG00000172757	613.12	526.198	0.22056	0.047343	0.99978	CFL1
ENSG00000167996	1151.19	988.176	0.22029	0.00665	0.99978	FTH1
ENSG00000170889	807.427	693.41	0.21962	0.023584	0.99978	RPS9
ENSG00000108298	1133.51	974.044	0.21874	0.0076075	0.99978	RPL19
ENSG00000167767	1054.26	906.124	0.21845	0.010178	0.99978	KRT80
ENSG00000164587	856.213	738.616	0.21315	0.024811	0.99978	RPS14
ENSG00000149273	1082.14	933.795	0.21271	0.011842	0.99978	RPS3
ENSG00000130402	825.431	713.164	0.21091	0.029696	0.99978	ACTN4
ENSG00000178209	808.007	699.773	0.20748	0.035188	0.99978	PLEC
ENSG00000114867	1176.74	1025.98	0.19779	0.016897	0.99978	EIF4G1
ENSG00000166441	1031.03	903.386	0.19067	0.033149	0.99978	RPL27A
ENSG00000184292	1454.75	1280.87	0.18365	0.016098	0.99978	TACSTD2
ENSG00000087086	1330.14	1178.25	0.17493	0.031288	0.99978	FTL
ENSG00000085733	2520.05	2261.65	0.15608	0.011626	0.99978	CTTN
ENSG00000075624	4325.53	3933.24	0.13716	0.0064738	0.99978	ACTB
ENSG00000198712	4479.95	4104.67	0.12622	0.015329	0.99978	MT-CO2
ENSG00000156508	7158.88	6592.13	0.11899	0.0054687	0.99978	EEF1A1
ENSG00000198804	11298.9	11257.5	0.0052956	0.0171	0.99978	MT-CO1
ENSG00000080824	1785.15	1858.86	-0.058369	0.022201	0.99978	HSP90AA1
ENSG00000146648	1739.66	1834.96	-0.076945	0.0080482	0.99978	EGFR
ENSG00000198840	1274.45	1361.52	-0.095344	0.0092566	0.99978	MT-ND3
ENSG00000009307	790.906	846.268	-0.097607	0.037327	0.99978	CSDE1
ENSG00000105974	585.694	636.661	-0.12038	0.038023	0.99978	CAV1
ENSG00000167004	685.719	754.819	-0.13851	0.012757	0.99978	PDIA3
ENSG00000128641	654.292	720.637	-0.13934	0.01454	0.99978	MYO1B
ENSG00000234745	767.998	847.452	-0.14203	0.0072239	0.99978	HLA-B
ENSG00000140575	391.388	435.49	-0.15404	0.041252	0.99978	IQGAP1
ENSG00000164104	398.422	443.406	-0.15433	0.039179	0.99978	HMGB2
ENSG00000189403	481.023	536.853	-0.15842	0.020728	0.99978	HMGB1
ENSG00000187109	458.114	512.067	-0.16063	0.022503	0.99978	NAP1L1
ENSG00000215301	432.624	483.952	-0.16175	0.025775	0.99978	DDX3X
ENSG00000060982	318.724	360.023	-0.17578	0.040872	0.99978	BCAT1
ENSG00000125868	338.794	382.959	-0.17678	0.03418	0.99978	DSTN
ENSG00000096696	414.942	470.19	-0.18033	0.017216	0.99978	DSP
ENSG00000130741	308.851	350.182	-0.1812	0.039117	0.99978	EIF2S3
ENSG00000135821	544.91	618.091	-0.1818	0.0059968	0.99978	GLUL
ENSG00000117335	270.777	308.157	-0.18656	0.047918	0.99978	CD46
ENSG00000170144	509.159	579.987	-0.1879	0.0063564	0.99978	HNRNPA3
ENSG00000169045	465.922	532.265	-0.19206	0.0078697	0.99978	HNRNPH1
ENSG00000155130	411.07	470.56	-0.19499	0.011482	0.99978	-//-
ENSG00000175216	330.276	378.076	-0.195	0.02347	0.99978	CKAP5
ENSG00000123562	306.657	352.106	-0.19938	0.026166	0.99978	MORF4L2
ENSG00000057608	316.337	363.796	-0.20167	0.022602	0.99978	GDI2
ENSG00000090060	242.899	279.82	-0.20414	0.043555	0.99978	PAPOLA
ENSG00000156976	394.034	454.948	-0.20738	0.0091861	0.99978	EIF4A2
ENSG00000127483	253.547	293.36	-0.21042	0.034414	0.99978	HP1BP3
ENSG00000046604	313.046	362.39	-0.21117	0.018401	0.99978	DSG2
ENSG00000116489	262.388	304.532	-0.21489	0.028503	0.99978	CAPZA1
ENSG00000205339	327.436	380.665	-0.21731	0.013506	0.99978	IPO7
ENSG00000094916	208.116	242.235	-0.21902	0.047447	0.99978	CBX5
ENSG00000135535	194.694	228.029	-0.22801	0.047222	0.99978	CD164
ENSG00000164754	281.425	329.762	-0.22867	0.016769	0.99978	RAD21
ENSG00000074695	215.344	252.445	-0.22933	0.035974	0.99978	LMAN1
ENSG00000086598	194.048	227.807	-0.2314	0.044832	0.99978	TMED2
ENSG00000111371	333.373	391.911	-0.23339	0.0080665	0.99978	SLC38A1
ENSG00000117632	262.646	308.823	-0.23366	0.018583	0.99978	STMN1
ENSG00000170759	210.181	247.414	-0.23529	0.034156	0.99978	KIF5B
ENSG00000138071	297.171	349.96	-0.2359	0.011588	0.99978	ACTR2
ENSG00000116754	293.944	346.557	-0.23755	0.011541	0.99978	SRSF11
ENSG00000120802	176.56	208.866	-0.24242	0.046347	0.99978	TMPO
ENSG00000111530	178.109	210.716	-0.24254	0.045306	0.99978	CAND1
ENSG00000065135	171.978	203.835	-0.24518	0.047075	0.99978	GNAI3
ENSG00000100941	182.884	216.857	-0.24581	0.040145	0.99978	PNN
ENSG00000155096	216.764	257.106	-0.24624	0.02524	0.99978	AZIN1
ENSG00000082898	307.754	365.424	-0.24779	0.0073383	0.99978	XPO1
ENSG00000099219	167.784	199.248	-0.24796	0.047628	0.99978	ERMP1
ENSG00000104408	259.097	308.083	-0.24983	0.013226	0.99978	EIF3E
ENSG00000062716	232.832	276.935	-0.25026	0.018665	0.99978	VMP1
ENSG00000061676	230.122	274.049	-0.25204	0.018623	0.99978	NCKAP1
ENSG00000083857	217.667	260.732	-0.26044	0.018506	0.99978	FAT1
ENSG00000086570	176.56	212.122	-0.26473	0.031389	0.99978	FAT2
ENSG00000100644	162.75	195.993	-0.26814	0.036641	0.99978	HIF1A
ENSG00000128989	243.028	292.768	-0.26863	0.01053	0.99978	ARPP19
ENSG00000119314	140.228	169.579	-0.27418	0.047868	0.99978	PTBP3
ENSG00000077147	149.392	180.677	-0.27431	0.041047	0.99978	TM9SF3
ENSG00000186298	186.111	225.144	-0.27468	0.022421	0.99978	PPP1CC
ENSG00000163565	155.135	187.854	-0.27608	0.036264	0.99978	IFI16
ENSG00000122565	243.351	295.95	-0.28231	0.0074603	0.99978	CBX3
ENSG00000213639	162.944	199.026	-0.28858	0.025556	0.99978	PPP1CB
ENSG00000143401	220.958	269.906	-0.28868	0.0092931	0.99978	ANP32E
ENSG00000156802	176.496	216.561	-0.29514	0.017716	0.99978	ATAD2
ENSG00000151893	144.229	177.496	-0.29942	0.029865	0.99978	CACUL1
ENSG00000196776	136.937	168.765	-0.3015	0.033204	0.99978	CD47
ENSG00000111799	173.656	214.267	-0.30318	0.015937	0.99978	COL12A1
ENSG00000008952	152.167	189.63	-0.31753	0.018594	0.99978	SEC62
ENSG00000011426	175.85	219.151	-0.31758	0.011391	0.99978	ANLN
ENSG00000196937	185.465	232.024	-0.32313	0.0082799	0.99978	FAM3C
ENSG00000146463	102.348	128.146	-0.32431	0.04907	0.99978	ZMYM4
ENSG00000164985	110.479	138.43	-0.32539	0.040272	0.99978	PSIP1
ENSG00000173706	194.629	244.972	-0.33189	0.0055627	0.99978	HEG1
ENSG00000108256	191.854	241.939	-0.33463	0.0055424	0.99978	NUFIP2
ENSG00000065243	116.61	147.087	-0.33498	0.030432	0.99978	PKN2
ENSG00000005893	111.705	141.242	-0.33847	0.032446	0.99978	LAMP2
ENSG00000101596	96.7337	122.597	-0.34183	0.044567	0.99978	SMCHD1
ENSG00000116679	165.202	210.05	-0.3465	0.007849	0.99978	IVNS1ABP
ENSG00000153201	141.067	179.419	-0.34695	0.013909	0.99978	RANBP2
ENSG00000029363	167.784	213.972	-0.35082	0.0067217	0.99978	BCLAF1
ENSG00000108582	125.063	159.517	-0.35105	0.019213	0.99978	CPD
ENSG00000125676	117.449	149.824	-0.35124	0.023199	0.99978	THOC2
ENSG00000168078	89.0544	113.719	-0.35271	0.047206	0.99978	PBK
ENSG00000002726	91.6357	117.048	-0.35312	0.043885	0.99978	AOC1
ENSG00000138160	133.194	170.393	-0.35533	0.014531	0.99978	KIF11
ENSG00000152558	149.457	192.071	-0.36192	0.008445	0.99978	TMEM123
ENSG00000114120	114.803	147.827	-0.36475	0.020059	0.99978	SLC25A36
ENSG00000073282	159.007	205.685	-0.37134	0.0053826	0.99978	TP63
ENSG00000101972	151.328	195.845	-0.37203	0.0065303	0.99978	STAG2
ENSG00000136824	82.5367	107.06	-0.37531	0.042832	0.99978	SMC2
ENSG00000058063	78.9229	103.064	-0.38503	0.042448	0.99978	ATP11B
ENSG00000163428	119.772	156.631	-0.38709	0.011992	0.99978	LRRC58
ENSG00000112701	77.3096	101.289	-0.38976	0.042186	0.99978	SENP6
ENSG00000197601	116.803	153.08	-0.3902	0.012417	0.99978	FAR1
ENSG00000151491	88.2155	115.79	-0.39241	0.028936	0.99978	EPS8
ENSG00000121858	104.09	136.951	-0.39582	0.016736	0.99978	TNFSF10
ENSG00000011405	89.0544	117.196	-0.39616	0.026777	0.99978	PIK3C2A
ENSG00000163946	70.8563	93.3721	-0.39809	0.047176	0.99978	FAM208A
ENSG00000077097	98.6052	129.996	-0.39873	0.019031	0.99978	TOP2B
ENSG00000185567	109.511	144.867	-0.40365	0.012405	0.99978	AHNAK2
ENSG00000175455	88.3446	116.9	-0.40406	0.024579	0.99978	CCDC14
ENSG00000092439	67.9524	90.3386	-0.41082	0.045165	0.99978	TRPM7
ENSG00000164190	71.6953	95.4437	-0.41277	0.038738	0.99978	NIPBL
ENSG00000108055	105.575	140.65	-0.41385	0.011919	0.99978	SMC3
ENSG00000122958	106.285	141.76	-0.41552	0.011316	0.99978	VPS26A
ENSG00000198677	76.148	101.955	-0.42105	0.029907	0.99978	TTC37
ENSG00000128708	68.2105	91.4484	-0.42296	0.039013	0.99978	HAT1
ENSG00000166200	71.6307	96.2576	-0.42632	0.033056	0.99978	COPS2
ENSG00000139793	80.149	107.8	-0.4276	0.023753	0.99978	MBNL2
ENSG00000153914	68.4686	92.1883	-0.42914	0.03598	0.99978	SREK1
ENSG00000114127	84.279	114.089	-0.43691	0.017905	0.99978	XRN1
ENSG00000067900	70.2755	95.1478	-0.43715	0.030534	0.99978	ROCK1
ENSG00000112851	89.3771	121.487	-0.44283	0.013501	0.99978	ERBB2IP
ENSG00000058272	61.3056	83.3838	-0.44375	0.040365	0.99978	PPP1R12A
ENSG00000060749	88.151	120.23	-0.44774	0.013145	0.99978	QSER1
ENSG00000118482	87.7638	119.934	-0.45054	0.012795	0.99978	PHF3
ENSG00000170312	87.8928	121.339	-0.46523	0.010147	0.99978	CDK1
ENSG00000156804	87.312	120.599	-0.46597	0.010279	0.99978	FBXO32
ENSG00000162819	83.9564	116.16	-0.4684	0.011426	0.99978	BROX
ENSG00000112742	55.1105	76.5769	-0.47458	0.037904	0.99978	TTK
ENSG00000182670	57.1755	79.9064	-0.48291	0.031472	0.99978	TTC3
ENSG00000115419	55.6913	78.0567	-0.48707	0.032272	0.99978	GLS
ENSG00000023287	60.4021	84.8635	-0.49055	0.024736	0.99978	RB1CC1
ENSG00000203668	47.173	66.4407	-0.4941	0.045642	0.99978	CHML
ENSG00000129003	49.5607	70.0661	-0.49952	0.038364	0.99978	VPS13C
ENSG00000150593	60.3376	85.5294	-0.50336	0.021304	0.99978	PDCD4
ENSG00000075292	75.3736	107.208	-0.50828	0.0093617	0.99978	ZNF638
ENSG00000100815	44.3336	63.1852	-0.51119	0.045043	0.99978	TRIP11
ENSG00000121879	50.1415	71.7678	-0.51733	0.030997	0.99978	PIK3CA
ENSG00000082074	42.8494	61.9274	-0.5313	0.040552	0.99978	FYB
ENSG00000197969	44.5272	64.369	-0.53168	0.036683	0.99978	VPS13A
ENSG00000136051	57.111	82.7919	-0.53572	0.017114	0.99978	KIAA1033
ENSG00000127914	58.5307	85.6774	-0.54972	0.013237	0.99978	AKAP9
ENSG00000118193	56.2721	82.422	-0.55061	0.014973	0.99978	KIF14
ENSG00000171988	59.4341	89.1548	-0.58502	0.0078299	0.99978	JMJD1C
ENSG00000100592	41.9459	63.1852	-0.59106	0.02397	0.99978	DAAM1
ENSG00000265150	54.0134	81.3861	-0.59146	0.010357	0.99978	-//-
ENSG00000235655	35.041	53.1969	-0.6023	0.035407	0.99978	-//-
ENSG00000188647	33.1695	50.9033	-0.6179	0.035616	0.99978	PTAR1
ENSG00000137831	45.7533	71.3978	-0.642	0.010241	0.99978	UACA
ENSG00000133858	39.6228	62.0754	-0.64769	0.015893	0.99978	ZFC3H1
ENSG00000258486	40.9779	65.0349	-0.66637	0.011538	0.99978	-//-
ENSG00000163535	24.3932	39.3613	-0.6903	0.043149	0.99978	SGOL2
ENSG00000138778	31.3626	54.8986	-0.80772	0.0067091	0.99978	CENPE
