# Supplementary material for: MALAT1-KTN1-EGFR regulatory axis promotes the development of cutaneous squamous cell carcinoma
Source: Cell Death Differ. 2019 Jan 25;26(10):2061–73. doi: 10.1038/s41418-019-0288-7 (PMC6748142; doi:10.1038/s41418-019-0288-7)
Supplement: Supplementary file 3 — Supplementary Table 2 [file 41418_2019_288_MOESM3_ESM.xlsx]

## Sheet: q value <0.05
Supporting Information Table 2
Upregulated and downregulated genes in NC ASO vs MALAT1 ASO samples (q value < 0.05)
Gene_id	readcount_M1_ASO_2	readcount_ASO_NC	log2.Fold_change.	pvalue	qvalue	Gene_Name
ENSG00000196656	3.35567	25.8216	-2.9439	7.5116e-06	0.0067477	AC004057.1 (Pseudogene)
ENSG00000251562	319.37	924.916	-1.5341	2.3619e-73	4.8799e-69	Malat1
ENSG00000066279	86.215	142.648	-0.72645	6.0083e-05	0.033551	ASPM
ENSG00000117724	188.305	292.842	-0.63705	2.3707e-07	0.00044528	CENPF
ENSG00000151914	168.106	255.922	-0.60633	3.4883e-06	0.0037933	DST
ENSG00000173230	176.947	263.099	-0.57229	7.2213e-06	0.0067477	GOLGB1
ENSG00000113810	201.211	297.651	-0.56491	2.3329e-06	0.0030125	SMC4
ENSG00000126777	250.514	348.037	-0.47435	9.6769e-06	0.0079974	KTN1
ENSG00000131747	400.551	555.423	-0.4716	2.6519e-08	7.6238e-05	TOP2A
ENSG00000047410	219.99	304.606	-0.46951	4.0567e-05	0.026192	TPR
ENSG00000166710	1248.12	1576.89	-0.33733	9.9141e-13	6.8279e-09	B2M
ENSG00000166598	983.6	1160.79	-0.23896	3.3847e-06	0.0037933	HSP90B1
ENSG00000150093	878.928	1020.36	-0.21526	5.9225e-05	0.033551	ITGB1
ENSG00000245532	1502.24	1719.61	-0.19497	1.3359e-06	0.0019715	Neat1
ENSG00000122566	1602.91	1797.23	-0.16508	1.2771e-05	0.0097725	HNRNPA2B1
ENSG00000198886	2841.55	3086.46	-0.11928	5.5029e-06	0.0056847	MT-ND4
ENSG00000182718	1938.61	1638.08	0.24302	6.8926e-05	0.037476	ANXA2
ENSG00000074800	3497.97	2947.21	0.24716	4.7204e-08	0.00010836	ENO1
ENSG00000167658	2026.31	1706.89	0.24749	3.1748e-05	0.021159	EEF2
ENSG00000089157	2379.37	1989.89	0.25789	2.1461e-06	0.002956	RPLP0
ENSG00000196924	2541.34	2112.41	0.2667	3.4183e-07	0.00058855	FLNA
ENSG00000137818	1616.85	1333.55	0.27792	1.97e-05	0.014036	RPLP1
ENSG00000173801	1254.83	1021.91	0.29622	5.1301e-05	0.030283	JUP
ENSG00000161016	2601.1	2101.76	0.30752	1.1232e-09	3.8677e-06	RPL8
ENSG00000130726	1143.12	922.993	0.30859	5.0962e-05	0.030283	TRIM28
ENSG00000140988	2137.24	1725.53	0.30871	2.9519e-08	7.6238e-05	RPS2
ENSG00000149925	1328.59	1072.45	0.30899	1.2184e-05	0.009682	ALDOA
ENSG00000111640	2653.5	2119.89	0.32391	6.748e-11	3.4855e-07	GAPDH
ENSG00000204628	977.985	777.607	0.33077	5.0417e-05	0.030283	GNB2L1
ENSG00000108107	1073.36	850.781	0.33528	1.6181e-05	0.01194	RPL28
ENSG00000150991	965.724	752.304	0.3603	9.4103e-06	0.0079974	UBC
ENSG00000130707	926.553	716.272	0.37137	7.2551e-06	0.0067477	ASS1
ENSG00000175793	850.405	643.172	0.40294	2.6627e-06	0.0032361	SFN
ENSG00000137309	1473.92	1106.93	0.4131	2.1521e-10	8.893e-07	HMGA1
ENSG00000170421	2139.44	1591.02	0.42727	2.1439e-15	2.2147e-11	KRT8
ENSG00000189143	347.57	235.206	0.56338	2.1504e-05	0.01481	CLDN4
ENSG00000205426	419.007	270.794	0.62978	1.8975e-07	0.00039205	KRT81
ENSG00000151651	194.629	104.47	0.89764	7.1663e-07	0.001139	ADAM8
ENSG00000125740	60.7893	23.8239	1.3514	8.3989e-05	0.044495	FOSB
