# Supplementary material for: MALAT1-KTN1-EGFR regulatory axis promotes the development of cutaneous squamous cell carcinoma
Source: Cell Death Differ. 2019 Jan 25;26(10):2061–73. doi: 10.1038/s41418-019-0288-7 (PMC6748142; doi:10.1038/s41418-019-0288-7)
Supplement: Supplementary file 5 — Supplementary Table 4 [file 41418_2019_288_MOESM5_ESM.xlsx]

## Sheet: Sheet1
Supporting Information Table 4: Oligonucleotides used for clonging, qRT-PCR, ChIP-PCR, EMSA and knockdown experiments
For cloning (deletion constructs)
Name	Sequence
hMALAT1_map_frag1_FP	GTAAAGGACTGGGGCCCCGCAAC
hMALAT1_map_frag1_RP	TTCTCCAAATTGTTTCATCCTACCA
hMALAT1_map_frag2_FP	GATAGAAGTTTGAAGTGGAAAAC
hMALAT1_map_frag2_RP	AACTGAAATACTTCATTACCCCAAC
hMALAT1_map_frag3_FP	TTGTGAATAGATGACCTGTTTTTAC
hMALAT1_map_frag3_RP	TCTCTGCATCTAGGCCATCATACTG
hMALAT1_map_frag4_FP	AAACAGCTCCTTGGTGAATTGATAAG
hMALAT1_map_frag4_RP	CCCCCTCCCTTCCCTATATAAGG
hMALAT1_map_frag5_FP	TGCCTGTGGGGTTTTAAAGAATTTTC
hMALAT1_map_frag5_RP	TCCCCAATCAAGATTTTTTTATTC
For qRT-PCR
Name	Sequence
hGAPDH_FP	GGATATTGTTGCCATCAATGACC
hGAPDH_RP	AGCCTTCTCCATGGTGGTGAAGA
hMALAT1_FP	GACGGAGGTTGAGATGAAGC
hMALAT1_RP	ATTCGGGGCTCTGTAGTCCT
hEGFR_FP	CGAGGGCAAATACAGCTT
hEGFR_RP	AAATTCACCAATACCTATT
hKTN1_FP	ATGCAGTTGAACACCAGAGGAAGA
hKTN1_RP	ATGCAACCATTCACCATAACTCAAA
For ChIRP-PCR and ChIP-PCR
Name	Sequence
hKTN1-c-MYC ChIRP&ChIP_FP	GCTTTCTAATTTCTTTCTCCGTTTGTAG
hKTN1-c-MYC ChIRP&ChIP_RP	TTTTAACTTCAGCAAACGGCACTA
siRNAs oligos for knockdown assays
Name	Sequence
si-c-MYC #1	GGACUAUCCUGCUGCCAAG
si-c-MYC #2	GGUCAGAGUCUGGAUCACC
si-KTN1 #1	GAGAUUGUGUUGAAAGAAA
si-KTN1 #2	CAGGAAAGCUACAGCAAGA
Antisense oligos for knockdown assays
Name	Sequence
NC ASO	CCTTCCCTGAAGGTTCCTCC
hMALAT1 ASO #1	TGCCTTTAGGATTCTAGACA
hMALAT1 ASO #2	CCAGGCTGGTTATGACTCAG
EMSA probes
c-MYC motif_KTN1 locus_top	CAGCAGGAGCGCGTGGGCAGACGCGC
c-MYC motif_KTN1 locus_bottom	GCGCGTCTGCCCACGCGCTCCTGCTG
Probes for ChIRP
Name	Sequence
Malat1 probe 1	tggcaaaatggcggactttc
Malat1 probe 2	cctcttaaagcacttcttgt
Malat1 probe 3	gcgaggcgtatttatagacg
Malat1 probe 4	tctccaaattgtttcatcct
Malat1 probe 5	atcttctcaagctttacctt
Malat1 probe 6	ctgggtcagctgtcaattaa
Malat1 probe 7	agtcatttgcctttaggatt
Malat1 probe 8	ccaaggataaaagcagctcc
Malat1 probe 9	actttccttgcccaaattaa
Malat1 probe 10	cccaatggaggtatgacata
Malat1 probe 11	tgaagtgtactatcccatca
Malat1 probe 12	tctttcctgccttaaagtta
Malat1 probe 13	aacattgcctaccactctaa
Malat1 probe 14	cctgaatggcttcatgaagg
Malat1 probe 15	gtcgtttcacaatgcattct
Malat1 probe 16	ccactggtgaattcaactgg
Malat1 probe 17	aacacagtttgctcacatgc
Malat1 probe 18	tgacacttctcttgacctta
Malat1 probe 19	ttgcaggcaaattaatggcc
Malat1 probe 20	caagtctgttatgttcacct
